# Supplementary material for: Genotype x environment interaction effect on grain yield of cowpea (Vigna unguiculata (L.) Walp) in Deciduous forest and Sudan savanna ecologies of Ghana
Source: PLoS One. 2025 Jan 24;20(1):e0314464. doi: 10.1371/journal.pone.0314464 (PMC11759354; doi:10.1371/journal.pone.0314464)
Supplement: S1 File — (XLSX) [file pone.0314464.s001.xlsx]

## Sheet: Sheet1
BLOCKS	ENVIRONMENT	GENOTYPE	GRAIN YIELD
1	E1	1	1500
1	E1	2	1980
1	E1	3	520
1	E1	4	1800
1	E1	5	1242.22
1	E1	6	344.444
1	E1	7	1090
1	E1	8	417.778
1	E1	9	947.778
1	E1	10	802.222
1	E1	11	748.889
1	E1	12	1300
1	E1	13	947.778
1	E1	14	1442.22
1	E1	15	961.111
1	E1	16	1097.78
1	E1	17	864.444
1	E1	18	1508.89
1	E1	19	1351.11
1	E1	20	482.222
1	E1	21	2011.11
1	E1	22	955.556
1	E1	23	1344.44
1	E2	1	2464.44
1	E2	2	1711.11
1	E2	3	715.556
1	E2	4	1682.22
1	E2	5	1595.56
1	E2	6	1786.67
1	E2	7	1642.22
1	E2	8	1231.11
1	E2	9	1482.22
1	E2	10	1328.89
1	E2	11	1522.22
1	E2	12	1826.67
1	E2	13	968.889
1	E2	14	1737.78
1	E2	15	2384.44
1	E2	16	1671.11
1	E2	17	1471.11
1	E2	18	2075.56
1	E2	19	1737.78
1	E2	20	1057.78
1	E2	21	837.778
1	E2	22	1806.67
1	E2	23	1711.11
1	E3	1	1136.59
1	E3	2	733.03
1	E3	3	525.373
1	E3	4	1598.84
1	E3	5	1409.09
1	E3	6	1012.88
1	E3	7	871.515
1	E3	8	1019.2
1	E3	9	1553.92
1	E3	10	1067.86
1	E3	11	865.686
1	E3	12	1323.81
1	E3	13	1249.61
1	E3	14	2052.15
1	E3	15	1058.08
1	E3	16	560.833
1	E3	17	1239.2
1	E3	18	861.458
1	E3	19	601.282
1	E3	20	511.25
1	E3	21	782.639
1	E3	22	999.306
1	E3	23	1128.63
1	E4	1	850
1	E4	2	981.515
1	E4	3	525.373
1	E4	4	937.755
1	E4	5	1101.89
1	E4	6	1016.38
1	E4	7	1191.9
1	E4	8	1019.2
1	E4	9	740.23
1	E4	10	724.848
1	E4	11	780.637
1	E4	12	914.773
1	E4	13	1179.49
1	E4	14	1004.58
1	E4	15	1320.1
1	E4	16	1131.75
1	E4	17	984.826
1	E4	18	1387.18
1	E4	19	561.333
1	E4	20	511.25
1	E4	21	1220.51
1	E4	22	707.924
1	E4	23	1133.33
2	E1	1	1491.13
2	E1	2	1971.13
2	E1	3	511.133
2	E1	4	1791.13
2	E1	5	1233.36
2	E1	6	335.578
2	E1	7	1081.13
2	E1	8	408.911
2	E1	9	938.911
2	E1	10	793.356
2	E1	11	740.022
2	E1	12	1291.13
2	E1	13	938.911
2	E1	14	1433.36
2	E1	15	952.244
2	E1	16	1088.91
2	E1	17	855.578
2	E1	18	1500.02
2	E1	19	1342.24
2	E1	20	473.356
2	E1	21	846.889
2	E1	22	1671.11
2	E1	23	766.667
2	E2	1	2455.58
2	E2	2	1702.24
2	E2	3	706.689
2	E2	4	1673.36
2	E2	5	1586.69
2	E2	6	1777.8
2	E2	7	1633.36
2	E2	8	1222.24
2	E2	9	1473.36
2	E2	10	1320.02
2	E2	11	1513.36
2	E2	12	1817.8
2	E2	13	960.022
2	E2	14	1728.91
2	E2	15	2375.58
2	E2	16	1662.24
2	E2	17	1462.24
2	E2	18	2066.69
2	E2	19	1728.91
2	E2	20	1048.91
2	E2	21	2564.44
2	E2	22	1557.78
2	E2	23	1513.33
2	E3	1	1290.77
2	E3	2	791.406
2	E3	3	884.722
2	E3	4	1784.42
2	E3	5	1706.14
2	E3	6	1328.3
2	E3	7	1083.62
2	E3	8	1145.6
2	E3	9	1968.75
2	E3	10	1062.42
2	E3	11	1289.94
2	E3	12	1782.31
2	E3	13	1884.4
2	E3	14	2483.82
2	E3	15	1403.15
2	E3	16	763.636
2	E3	17	1232.53
2	E3	18	1307.41
2	E3	19	1028.94
2	E3	20	1179.25
2	E3	21	968.667
2	E3	22	1063.89
2	E3	23	1170.48
2	E4	1	911.282
2	E4	2	818.873
2	E4	3	568.86
2	E4	4	1003.85
2	E4	5	991.799
2	E4	6	959.42
2	E4	7	1057.63
2	E4	8	907.879
2	E4	9	692.424
2	E4	10	693.056
2	E4	11	702.597
2	E4	12	868.708
2	E4	13	1152.42
2	E4	14	966.959
2	E4	15	1324.56
2	E4	16	1105.72
2	E4	17	887.607
2	E4	18	1235.35
2	E4	19	525.833
2	E4	20	579.63
2	E4	21	556.098
2	E4	22	1078.01
2	E4	23	1047.71
3	E1	1	1504.53
3	E1	2	1984.53
3	E1	3	524.533
3	E1	4	1804.53
3	E1	5	1246.76
3	E1	6	348.978
3	E1	7	1094.53
3	E1	8	422.311
3	E1	9	952.311
3	E1	10	806.756
3	E1	11	753.422
3	E1	12	1304.53
3	E1	13	952.311
3	E1	14	1446.76
3	E1	15	965.644
3	E1	16	1102.31
3	E1	17	868.978
3	E1	18	1513.42
3	E1	19	1355.64
3	E1	20	486.756
3	E1	21	1916.67
3	E1	22	1475.56
3	E1	23	1768.89
3	E2	1	2468.98
3	E2	2	1715.64
3	E2	3	720.089
3	E2	4	1686.76
3	E2	5	1600.09
3	E2	6	1791.2
3	E2	7	1646.76
3	E2	8	1235.64
3	E2	9	1486.76
3	E2	10	1333.42
3	E2	11	1526.76
3	E2	12	1831.2
3	E2	13	973.422
3	E2	14	1742.31
3	E2	15	2388.98
3	E2	16	1675.64
3	E2	17	1475.64
3	E2	18	2080.09
3	E2	19	1742.31
3	E2	20	1062.31
3	E2	21	1926.67
3	E2	22	2042.22
3	E2	23	1635.56
3	E3	1	1303.53
3	E3	2	1220.06
3	E3	3	656.14
3	E3	4	2797.01
3	E3	5	1434.96
3	E3	6	1224.53
3	E3	7	977.778
3	E3	8	1161.22
3	E3	9	1850.88
3	E3	10	1146.18
3	E3	11	964.62
3	E3	12	1833.33
3	E3	13	1678.23
3	E3	14	2250.85
3	E3	15	1164.29
3	E3	16	932.558
3	E3	17	1427.97
3	E3	18	1302.78
3	E3	19	1083.33
3	E3	20	883.73
3	E3	21	1060.61
3	E3	22	926.667
3	E3	23	1707.5
3	E4	1	759.524
3	E4	2	825.845
3	E4	3	439.634
3	E4	4	1009.62
3	E4	5	1159.52
3	E4	6	971.393
3	E4	7	1054.96
3	E4	8	832.5
3	E4	9	766.667
3	E4	10	699.444
3	E4	11	675.502
3	E4	12	919.728
3	E4	13	1175.6
3	E4	14	906.557
3	E4	15	1127.78
3	E4	16	1060.05
3	E4	17	832.51
3	E4	18	1125
3	E4	19	640.179
3	E4	20	514.493
3	E4	21	563.272
3	E4	22	985.772
3	E4	23	1340.96
